# Supplementary material for: Lactate Conversion by Lactate Dehydrogenase B Is Involved in Beige Adipocyte Differentiation and Thermogenesis in Mice
Source: Nutrients. 2023 Nov 20;15(22):4846. doi: 10.3390/nu15224846 (PMC10674895; doi:10.3390/nu15224846)
Supplement: Supplementary file 1 [file nutrients-15-04846-s001.zip]

Archive with 1 entries (1 files):
- nutrients-2679681-supplementary.pdf
